# Supplementary material for: Taxonomy of the Genus Porella (Porellaceae, Marchantiophyta) on the Korean Peninsula
Source: Plants (Basel). 2025 Apr 21;14(8):1260. doi: 10.3390/plants14081260 (PMC12030336; doi:10.3390/plants14081260)
Supplement: Supplementary file 1 [file plants-14-01260-s001.zip]

Archive with 2 entries (2 files):
- Supplementary Material_S1.pdf
- Supplementary Material_S2.pdf
